# Supplementary material for: The Synthesis and Evaluation of Porous Carbon Material from Corozo Fruit (Bactris guineensis) for Efficient Propranolol Hydrochloride Adsorption
Source: Molecules. 2023 Jul 5;28(13):5232. doi: 10.3390/molecules28135232 (PMC10343689; doi:10.3390/molecules28135232)
Supplement: Supplementary file 1 [file molecules-28-05232-s001.zip]

Archive with 1 entries (1 files):
- molecules-2465331-supplementary 2.pdf
